# Supplementary material for: Liver Sinusoidal Endothelial Cells Promote the Expansion of Human Cord Blood Hematopoietic Stem and Progenitor Cells
Source: Int J Mol Sci. 2019 Apr 23;20(8):1985. doi: 10.3390/ijms20081985 (PMC6515002; doi:10.3390/ijms20081985)
Supplement: Supplementary file 1 [file ijms-20-01985-s001.zip]

Archive with 11 entries (10 files):
- IJMS Suppl Fig.1.pdf
- IJMS Suppl Fig.2.pdf
- IJMS Suppl Fig.3.pdf
- IJMS Suppl Fig.4.pdf
- __MACOSX/
- __MACOSX/._4.12_IJMS Suppl Fig.1.pdf
- __MACOSX/._4.12_IJMS Suppl Fig.2.pdf
- __MACOSX/._4.12_IJMS Suppl Fig.3.pdf
- __MACOSX/._4.12_IJMS Suppl Fig.4.pdf
- __MACOSX/._4.12_Response_to_Reviewer_IJMS.docx
- __MACOSX/._4_12 revised ijms-446822 with highlight.docx
